# Supplementary material for: Theoretical and Experimental Assay of Shock Experienced by Yeast Cells during Laser Bioprinting
Source: Int J Mol Sci. 2022 Aug 29;23(17):9823. doi: 10.3390/ijms23179823 (PMC9456252; doi:10.3390/ijms23179823)
Supplement: Supplementary file 1 [file ijms-23-09823-s001.zip]

Archive with 1 entries (1 files):
- ijms-1863683-supplementary.pdf
